# Supplementary material for: Effect of ZnO on Luminescence Performance of Terbium-Activated Zinc Borosilicate Glasses
Source: Materials (Basel). 2024 May 4;17(9):2154. doi: 10.3390/ma17092154 (PMC11084722; doi:10.3390/ma17092154)
Supplement: Supplementary file 1 [file materials-17-02154-s001.zip]

Archive with 1 entries (1 files):
- materials-2972642-supplementary.pdf
